# Supplementary material for: A Novel Zn2Cys6 Transcription Factor, TopC, Positively Regulates Trichodin A and Asperpyridone A Biosynthesis in Tolypocladium ophioglossoides
Source: Microorganisms. 2023 Oct 17;11(10):2578. doi: 10.3390/microorganisms11102578 (PMC10609478; doi:10.3390/microorganisms11102578)
Supplement: Supplementary file 1 [file microorganisms-11-02578-s001.zip]

Archive with 1 entries (1 files):
- microorganisms-2567846-supplementary.pdf
